# Supplementary material for: Exploring the Structural and Electronic Properties of Niobium Carbide Clusters: A Density Functional Theory Study
Source: Molecules. 2024 Jul 8;29(13):3238. doi: 10.3390/molecules29133238 (PMC11243446; doi:10.3390/molecules29133238)
Supplement: Supplementary file 1 [file molecules-29-03238-s001.zip]

Archive with 1 entries (1 files):
- molecules-3069370-supplementary.pdf
